# Supplementary material for: Expression Profiles and DNA-Binding Affinity of Five ERF Genes in Bunches of Vitis vinifera cv. Cardinal Treated with High Levels of CO2 at Low Temperature
Source: Front Plant Sci. 2016 Nov 28;7:1748. doi: 10.3389/fpls.2016.01748 (PMC5124697; doi:10.3389/fpls.2016.01748)
Supplement: Supplementary file 1 [file Table_1.XLSX]

## Sheet: Hoja1
Supplementary Material Table S1. List of primer sequences used in this study
Primer name	Primer sequence (5'-3')	Description
Degenerate primers
ERF-deg-Fw	TGGGGGAARTTBGCKGCKGAGAT	Forward primer
ERF-deg-Rv1	GCTYBATCRTAAGCYCKNGCGGC	Reverse primer
ERF-deg-Rv2	AGNWTNGCTTTGGDDCCDCGSATC	Reverse primer
Primers designed to isolate VviERFsfull-lengths
ERF069-Fw	CGATGTTAGGCTGCGTCAGGA	Forward primer
ERF069-Rv	CCGCAGTTATAACCCTCCCACCCT	Reverse primer
ERF2-Fw	GCCATGTGTGATTACAGTAGT	Forward primer
ERF2-Rv	AGCATTAGCGAACCAATAGCTGTGGGC	Reverse primer
ERF10-Fw	AATATGCGGCGAGGCA	Forward primer
ERF10-Rv	GCATCACAGGCACAGAG	Reverse primer
ERF11-Fw	ATGGCGCCGAGAGACAAACC	Forward primer
ERF11-Rv	CTAAGCGACTTCCGCTGGAGGATG	Reverse primer
ERF6L7-Fw	CGCATGGCAGAAGAAGCTTCCTCGCT	Forward primer
ERF6L7-Rv	GACTCAGACAATAAGCTGAGAATATGC	Reverse primer
Primers designed for qRT-PCR analyses
ERF069_qPCR_Fw	CCTCCTCCATTCCAACAAGA	Forward primer
ERF069_qPCR_Rv	CTAAGAAATCGTCGGGGTCA	Reverse primer
ERF2_qPCR_Fw	GACTTCGCTCTCCTGGAGTC	Forward primer
ERF2_qPCR_Rv	CATCCTCCTTCAAAGGCAAT	Reverse primer
ERF10_qPCR_Fw	CGGTAAACGATTGCCAGAG	Forward primer
ERF10_qPCR_Rv	GCGGGAAGAAGATGTGAGAT	Reverse primer
ERF11_qPCR_Fw	CCGCGATATGTTCGATTTAG	Forward primer
ERF11_qPCR_Rv	ACTGCGGTCATGGTAATTGA	Reverse primer
ERF6L7_qPCR_Fw	CGAGGACGAAGTGTGAGAAA	Forward primer
ERF6L7_qPCR_Rv	CTCTTCTCCATCTGCCGTTT	Reverse primer
Q-Chit1-F	GGTGTTGAATGTGGGAAAGG	Forward primer
Q-Chit1-R	CAGTCCAGGTTGTTGCCATA	Reverse primer
Q-Gluc-F	GGATTTGGGACTACGGTTGA	Forward primer
Q-Gluc-R	CGGCTCCTTCTTGTTCTCAT	Reverse primer
Primers designed to obtain VvChit1a and VvGluc promoters
ChitGSP1	GAGCCAACCAGTATTAATGACAACAG	Forward primer
ChitGSP2	AGAAAGCTACCAATGCCCACAACCCCAT	Reverse primer
GlucGSP1	ACCCACTGATTTCACTCCTGTTATCTG	Forward primer
GlucGSP2	CCCGAGAAGAAGCACCATTGCAGCCAT	Reverse primer
Primers designed to obtain recombinant VviERFs. Underlined the nucleotides corresponding to the restriction enzymes (indicated in brackets)
ERF069_HIS_Fw (BamHI)	ATCGGATCCATGTTAGGCTGCGTCAGGAAG	Forward primer
ERF069_HIS_Rv (HindIII)	CGTAAGCTTCATTATAACCCTCCCACCCT	Reverse primer
ERF2_HIS_Fw (XhoI)	CCACTCGAGATGTGTGATTACAGTAGT	Forward primer
ERF2_HIS_Rv (EcoRI)	CGTGAATTCTTAGCGAACCAATAGCTG	Reverse primer
ERF10_HIS_Fw (BamHI)	ATTATACATGGATCCATGCGGCGAGGCAGGGCCACCGCGAGA	Forward primer
ERF10_HIS_Rv (EcoRI)	GACGAATTCTCACAGGCACAGAGCCGTGGCATCGAGATCATC	Reverse primer
ERF11_HIS_Fw (BamHI)	ATCGCAGGATCCATGGCGCCGAGAGACAAACCT	Forward primer
ERF11_HIS_Rv (EcoRI)	GGCGAATTCCTAAGCGACTTCCGCTGGAGGATG	Reverse primer
ERF6L7_HIS_Fw (BamHI)	ATCGGCGGATCCATGATCCATCCCAAACTTCGA	Forward primer
ERF6L7_HIS_Rv (EcoRI)	CCGACGGAATTCTCAGACAATAAGCTGAGAATATGCTAT	Reverse primer
